# Supplementary material for: MStractor: R Workflow Package for Enhancing Metabolomics Data Pre-Processing and Visualization
Source: Metabolites. 2021 Jul 29;11(8):492. doi: 10.3390/metabo11080492 (PMC8398219; doi:10.3390/metabo11080492)
Supplement: Supplementary file 1 [file metabolites-11-00492-s001.zip]

Archive with 1 entries (1 files):
- metabolites-1240748-supplementary.pdf
